# Supplementary material for: Assessment of Stability of Preservation Techniques for Strawberry Soil Microbiomes: Exploring the Biotechnological Relevance for Sustainable Agriculture
Source: Microorganisms. 2026 Jul 15;14(7):1547. doi: 10.3390/microorganisms14071547 (PMC13414444; doi:10.3390/microorganisms14071547)
Supplement: Supplementary file 1 [file microorganisms-14-01547-s001.zip]

Archive with 1 entries (1 files):
- microorganisms-4194221-supplementary.pdf
